# Supplementary material for: A Survey of Vaping Use, Perceptions, and Access in Adolescents from South-Central Texas Schools
Source: Int J Environ Res Public Health. 2023 Sep 15;20(18):6766. doi: 10.3390/ijerph20186766 (PMC10530846; doi:10.3390/ijerph20186766)
Supplement: Supplementary file 1 [file ijerph-20-06766-s001.zip]

Archive with 1 entries (1 files):
- ijerph-2594886-supplementary.pdf
